# Supplementary material for: Characterization of the Nero Siciliano Pig Fecal Microbiota after a Liquid Whey-Supplemented Diet
Source: Animals (Basel). 2023 Feb 12;13(4):642. doi: 10.3390/ani13040642 (PMC9951753; doi:10.3390/ani13040642)
Supplement: Supplementary file 1 [file animals-13-00642-s001.zip › Table_S2_Alpha_diversity_values.xlsx]

## Sheet: Alfa diversity values
			Alpha diversity values
	Samples	Observed	Chao1	se.chao1	Shannon
	S_1	268	357.5526	26.19595	3.188314
	S_2	256	363.1290	32.12641	3.447985
	S_3	242	328.2500	27.81470	3.113982
	S_4	233	281.8857	16.73392	3.118882
	S_5	319	414.0667	26.16048	3.005205
	S_6	273	368.2941	28.43499	2.974940
	S_7	278	365.1500	25.26451	3.134065
	S_8	244	381.3913	43.33667	2.839425
	S_9	255	373.5000	36.84915	3.184110
	S_10	250	317.3448	22.60368	3.248694
	S_11	277	377.1250	28.19621	3.199891
	S_12	278	379.2500	30.39977	3.335819
	S_13	225	271.6667	16.40238	3.208263
	S_14	269	336.6829	20.59857	3.080070
	S_15	257	324.3846	20.81052	3.236215
	S_16	254	333.1667	24.13848	3.099014
	S_17	215	382.6471	56.76538	2.821749
	S_18	280	402.3750	35.44579	2.973925
	S_19	214	316.0000	33.86151	2.528702
	S_20	249	301.3171	16.90792	2.520726
	S_21	179	237.2353	23.54230	2.791347
	S_22	182	240.3333	22.14486	2.170238
	S_23	145	193.7500	20.77728	1.702134
	S_24	204	282.9643	25.91461	2.000090
	S_25	272	451.1053	57.82015	3.255716
	S_26	238	316.9643	25.91473	3.269523
	S_27	222	293.5000	23.46924	3.098627
	S_28	220	271.4839	17.98740	2.977829
	S_29	257	322.3947	20.47760	3.051001
	S_30	241	298.4412	19.09166	3.390220
	S_31	226	301.0857	23.34012	3.333810
	S_32	274	381.2500	33.17941	3.158371
	S_33	230	293.1034	21.47400	3.141091
